# Supplementary material for: Activation of the Cph1-Dependent MAP Kinase Signaling Pathway Induces White-Opaque Switching in Candida albicans
Source: PLoS Pathog. 2013 Oct 10;9(10):e1003696. doi: 10.1371/journal.ppat.1003696 (PMC3795047; doi:10.1371/journal.ppat.1003696)
Supplement: Table S2 — Results of the screening for protein kinases that induce white-opaque switching. Three white colonies of each strain were combined and suspended in SD medium, grown overnight at 30°C, and diluted 1∶10 in Lee's medium without or with 50 µg/ml doxycycline in 96-well microtiter plates. After 24 h of incubation at 30°C, the cells were thoroughly suspended, diluted 10−5, and 100 µl was spread on agar plates (Lee's medium with phloxine B) in the absence or presence of 50 µg/ml doxycycline. The number of white, opaque, and mixed white/opaque colonies was scored after 7 days of growth at room temperature. Two independent transformants were tested for each Tet-inducible protein kinase. The parental strain WO-1 and a strain expressing the transcription factor CZF1 (a positive regulator of white-opaque switching) were included as negative and positive controls, respectively, in each set of experiments (results are from two representative experiments with these strains). (XLSX) [file ppat.1003696.s003.xlsx]

## Sheet: Table S2
				Preculture without Dox, plates without Dox						Preculture with Dox, plates without Dox						Preculture without Dox, plates with Dox						Preculture with Dox, plates with Dox
Library name	CGD name	orf19 no.	total	white	mixed	opaque	% opaque a	average b	total	white	mixed	opaque	% opaque a	average b	total	white	mixed	opaque	% opaque a	average b	total	white	mixed	opaque	% opaque a	average b
AKL1	AKL1	5357	178	173	1	4	2.80899	1.7591	252	244	1	7	3.1746	3.23049	151	149	0	2	1.3245	1.36648	253	249	1	3	1.58103	1.10107
			141	140	1	0	0.70922		213	206	3	4	3.28638		142	140	0	2	1.40845		161	160	1	0	0.621118
ATG1		3841	271	269	2	0	0.738007	0.848237	244	244	0	0	0	1.15512	466	466	0	0	0	0	341	339	2	0	0.58651	0.425881
			313	310	2	1	0.958466		303	296	2	5	2.31023		406	406	0	0	0		377	376	0	1	0.265252
ATG1K87A			328	328	0	0	0	0.414938	273	271	2	0	0.732601	0.799826	389	388	1	0	0.257069	0.309694	280	279	1	0	0.357143	0.3042
			241	239	2	0	0.829876		346	343	3	0	0.867052		276	275	1	0	0.362319		398	397	1	0	0.251256
BCK1	BCK1	5162	83	81	1	1	2.40964	1.20482	80	80	0	0	0	0	94	94	0	0	0	0	115	113	2	0	1.73913	0.869565
			91	91	0	0	0		70	70	0	0	0		76	76	0	0	0		65	65	0	0	0
BCK1A1031P			302	300	2	0	0.662252	0.483565	343	343	0	0	0	0	377	377	0	0	0	0.14881	342	341	1	0	0.292398	0.146199
			328	327	1	0	0.304878		330	330	0	0	0		336	335	1	0	0.297619		334	334	0	0	0
BCY1	BCY1	2014	209	209	0	0	0	0	188	188	0	0	0	0	177	177	0	0	0	0	207	207	0	0	0	0
			143	143	0	0	0		189	189	0	0	0		177	177	0	0	0		175	175	0	0	0
BUB1	BUB1	2678	54	54	0	0	0	0	59	58	1	0	1.69492	1.68079	68	68	0	0	0	0	56	56	0	0	0	0
			53	53	0	0	0		60	59	1	0	1.66667		93	93	0	0	0		50	50	0	0	0
BUD32		4252	90	89	1	0	1.11111	0.555556	105	105	0	0	0	0	75	75	0	0	0	0	89	88	0	1	1.1236	0.561798
			99	99	0	0	0		155	155	0	0	0		95	95	0	0	0		15	15	0	0	0
BUR2	BUR2	4284	330	330	0	0	0	0	360	360	0	0	0	0	391	391	0	0	0	0	301	301	0	0	0	0.139276
			353	353	0	0	0		288	288	0	0	0		371	371	0	0	0		359	358	1	0	0.278552
CAK1	CAK1	793	59	58	0	1	1.69492	0.847458	104	103	1	0	0.961538	0.480769	71	71	0	0	0	0	195	193	2	0	1.02564	0.512821
			110	110	0	0	0		84	84	0	0	0		97	97	0	0	0		75	75	0	0	0
CBK1	CBK1	4909	101	100	1	0	0.990099	2.24944	85	82	1	2	3.52941	3.68778	100	99	1	0	1	0.5	87	86	1	0	1.14943	1.66167
			57	55	1	1	3.50877		78	75	0	3	3.84615		53	53	0	0	0		46	45	0	1	2.17391
CBK1S546A			275	275	0	0	0	0.377358	284	283	1	0	0.352113	0.176056	313	313	0	0	0	0.172414	304	304	0	0	0	0.30303
			265	263	2	0	0.754717		300	300	0	0	0		290	289	1	0	0.344828		330	328	2	0	0.606061
CCL1		4542	115	114	0	1	0.869565	1.08838	72	70	1	1	2.77778	1.67298	107	106	1	0	0.934579	1.47739	95	94	1	0	1.05263	1.01412
			153	151	1	1	1.30719		176	175	1	0	0.568182		99	97	2	0	2.0202		205	203	1	1	0.97561
CCN1	CCN1	3207	248	248	0	0	0	1.48148	188	172	8	8	8.51064	11.1303	325	324	1	0	0.307692	0.478521	466	446	12	8	2.06186	3.61245
			135	131	4	0	2.96296		160	138	8	14	13.75		154	153	1	0	0.649351		141	129	3	9	5.16304
CCN1C496			137	136	1	0	0.729927	0.75256	167	156	4	7	6.58683	4.63441	121	121	0	0	0	0.420168	147	145	1	1	1.36054	1.32962
			129	128	0	1	0.775194		261	254	3	4	2.68199		238	236	0	2	0.840336		231	228	3	0	1.2987
CDC5	CDC5	6010	237	236	0	1	0.421941	0.21097	262	262	0	0	0	0	324	324	0	0	0	0.147493	301	300	1	0	0.332226	0.166113
			253	253	0	0	0		250	250	0	0	0		339	338	1	0	0.294985		303	303	0	0	0
CDC7	CDC7	3561	74	74	0	0	0	0	37	37	0	0	0	1.03093	79	79	0	0	0	0	56	56	0	0	0	0
			56	56	0	0	0		97	95	1	1	2.06186		54	54	0	0	0		82	82	0	0	0
CDC15		3545	119	119	0	0	0	0.190114	179	179	0	0	0	0.485437	99	99	0	0	0	0.735294	203	203	0	0	0	0.190114
			263	262	1	0	0.380228		206	204	2	0	0.970874		272	268	4	0	1.47059		263	262	1	0	0.380228
CDC28	CDC28	3856	53	52	1	0	1.88679	2.16291	83	82	1	0	1.20482	0.60241	78	76	1	1	2.5641	2.54787	86	85	1	0	1.16279	0.581395
			82	80	0	2	2.43902		51	51	0	0	0		79	77	0	2	2.53165		71	71	0	0	0
CDC28K37R			256	255	0	1	0.390625	0.389111	165	147	3	15	10.9091	10.4797	411	411	0	0	0	0	163	155	0	8	4.90798	4.26746
			258	257	1	0	0.387597		199	179	7	13	10.0503		375	375	0	0	0		193	186	2	5	3.62694
CDC37	CDC37	5531	150	149	1	0	0.666667	0.777778	182	182	0	0	0	0.384615	164	164	0	0	0	0.299401	142	142	0	0	0	0.498339
			225	223	2	0	0.888889		260	258	2	0	0.769231		334	332	2	0	0.598802		301	298	3	0	0.996678
CEK1	CEK1	2886	73	72	1	0	1.36986	1.74876	87	86	0	1	1.14943	1.57073	54	54	0	0	0	0.561798	99	98	1	0	1.0101	1.07539
			94	92	0	2	2.12766		251	246	1	4	1.99203		89	88	0	1	1.1236		263	260	1	2	1.14068
CEK2	CEK2	460	144	142	0	2	1.38889	1.42974	190	186	1	3	2.10526	1.05263	111	111	0	0	0	0	187	187	0	0	0	0.980392
			68	67	0	1	1.47059		55	55	0	0	0		57	57	0	0	0		51	50	0	1	1.96078
CHK1	CHK1	896	77	76	0	1	1.2987	0.957993	48	48	0	0	0	0	90	89	1	0	1.11111	0.555556	52	52	0	0	0	0.194553
			162	161	1	0	0.617284		185	185	0	0	0		266	266	0	0	0		257	256	1	0	0.389105
CKA1	CKA1	7652	262	261	1	0	0.381679	0.853091	253	251	2	0	0.790514	0.644013	322	318	2	2	1.24224	0.970768	253	252	1	0	0.395257	0.664918
			151	149	1	1	1.3245		201	200	1	0	0.497512		143	142	1	0	0.699301		214	212	1	1	0.934579
CKA2	CKA2	3530	242	237	3	2	2.06612	1.03306	176	175	0	1	0.568182	1.02301	244	243	0	1	0.409836	0.699968	165	165	0	0	0	0.242718
			196	196	0	0	0		203	200	3	0	1.47783		202	200	0	2	0.990099		206	205	0	1	0.485437
CKB1	CKB1	2102	139	137	0	2	1.43885	0.719424	173	171	2	0	1.15607	1.58475	169	168	0	1	0.591716	0.295858	178	178	0	0	0	0
			164	164	0	0	0		149	146	2	1	2.01342		157	157	0	0	0		103	103	0	0	0
CKB2	CKB2	4297	109	107	1	1	1.83486	1.24211	160	158	0	2	1.25	1.47727	121	120	0	1	0.826446	0.413223	187	187	0	0	0	0.230415
			154	153	1	0	0.649351		176	173	1	2	1.70455		115	115	0	0	0		217	216	1	0	0.460829
CKS1	CKS1	1282	328	328	0	0	0	0	248	247	1	0	0.403226	0.201613	356	356	0	0	0	0.170648	322	321	1	0	0.310559	0.15528
			281	281	0	0	0		300	300	0	0	0		293	292	1	0	0.341297		309	309	0	0	0
CLA4	CLA4	4890	145	144	0	1	0.689655	0.732424	161	161	0	0	0	0	121	121	0	0	0	0.628931	148	147	1	0	0.675676	0.652303
			129	128	0	1	0.775194		128	128	0	0	0		159	157	0	2	1.25786		159	158	0	1	0.628931
CLA4C891			102	102	0	0	0	1.44928	255	249	3	3	2.35294	1.48322	91	90	0	1	1.0989	2.87503	209	207	1	1	0.956938	0.772587
			69	67	1	1	2.89855		163	162	0	1	0.613497		86	82	2	2	4.65116		170	169	0	1	0.588235
CLB2	CLB2	1446	138	137	1	0	0.724638	1.05197	97	94	1	2	3.09278	2.92254	126	126	0	0	0	0	69	69	0	0	0	0
			145	143	2	0	1.37931		109	106	2	1	2.75229		147	147	0	0	0		97	97	0	0	0
CLB4	CLB4	7186	281	281	0	0	0	0	92	89	1	2	3.26087	1.63043	359	359	0	0	0	0	117	117	0	0	0	0
			303	303	0	0	0		69	69	0	0	0		307	307	0	0	0		131	131	0	0	0
CLG1	CLG1	6146	132	132	0	0	0	0.662252	230	224	6	0	2.6087	2.66304	127	125	2	0	1.5748	1.24612	213	211	2	0	0.938967	0.469484
			151	149	2	0	1.3245		184	179	4	1	2.71739		109	108	1	0	0.917431		121	121	0	0	0
CLN3	CLN3	1960	149	148	1	0	0.671141	0.776099	205	204	1	0	0.487805	1.37003	123	120	2	1	2.43902	1.21951	158	156	2	0	1.26582	1.41416
			227	225	2	0	0.881057		222	217	5	0	2.25225		135	135	0	0	0		192	189	2	1	1.5625
CLN3C332			169	168	0	1	0.591716	1.79586	130	129	0	1	0.769231	4.23077	181	181	0	0	0	0.630252	77	77	0	0	0	1.16279
			200	194	1	5	3		208	192	12	4	7.69231		238	235	1	2	1.2605		86	84	1	1	2.32558
CMK1	CMK1	5911	317	317	0	0	0	0.485437	351	348	1	2	0.854701	0.867233	403	403	0	0	0	0	361	361	0	0	0	0
			309	306	3	0	0.970874		341	338	3	0	0.879765		372	372	0	0	0		413	413	0	0	0
CMK2		1754	76	75	1	0	1.31579	0.657895	110	109	0	1	0.909091	0.454545	73	73	0	0	0	0	116	115	0	1	0.862069	0.431034
			78	78	0	0	0		89	89	0	0	0		67	67	0	0	0		70	70	0	0	0
CRK1	CRK1	3523	294	292	2	0	0.680272	0.340136	219	219	0	0	0	0.421941	364	364	0	0	0	0	283	283	0	0	0	0
			262	262	0	0	0		237	235	2	0	0.843882		325	325	0	0	0		272	272	0	0	0
CSK1	CSK1	7208	95	95	0	0	0	0.617284	148	148	0	0	0	1.40845	64	64	0	0	0	0	117	116	0	1	0.854701	0.659909
			81	80	0	1	1.23457		213	207	2	4	2.8169		74	74	0	0	0		215	214	1	0	0.465116
CST20	CST20	4242	108	107	1	0	0.925926	0.462963	124	121	0	3	2.41935	2.54048	107	106	0	1	0.934579	0.846078	108	106	1	1	1.85185	1.85616
			123	123	0	0	0		263	256	3	4	2.6616		132	131	0	1	0.757576		215	211	2	2	1.86047
CTK1		1619	84	83	0	1	1.19048	1.78571	77	77	0	0	0	0.746269	83	83	0	0	0	0	81	81	0	0	0	0
			84	82	1	1	2.38095		67	66	1	0	1.49254		110	110	0	0	0		91	91	0	0	0
CTK2		1041	272	271	0	1	0.367647	0.515682	375	373	2	0	0.533333	0.702713	344	343	1	0	0.290698	0.340281	509	509	0	0	0	0.222222
			452	449	3	0	0.663717		344	341	2	1	0.872093		513	511	2	0	0.389864		450	448	2	0	0.444444
CTK3		5350	444	442	2	0	0.45045	0.556351	282	280	2	0	0.70922	0.520723	425	423	2	0	0.470588	0.235294	289	288	1	0	0.346021	0.460367
			302	300	2	0	0.662252		301	300	1	0	0.332226		347	347	0	0	0		348	346	1	1	0.574713
DBF2	DBF2	1223	91	91	0	0	0	0	103	101	1	1	1.94175	0.970874	74	74	0	0	0	0.78125	103	103	0	0	0	0
			68	68	0	0	0		104	104	0	0	0		64	63	0	1	1.5625		155	155	0	0	0
DBF4	DBF4	5166	267	267	0	0	0	0.160256	311	311	0	0	0	0.983146	402	402	0	0	0	0	295	293	2	0	0.677966	0.446974
			312	311	1	0	0.320513		356	349	3	4	1.96629		274	274	0	0	0		463	462	0	1	0.215983
DUN1	DUN1	4002	131	128	3	0	2.29008	1.63048	167	163	4	0	2.39521	1.40507	104	102	2	0	1.92308	1.27404	143	139	4	0	2.7972	1.59017
			206	204	2	0	0.970874		241	240	0	1	0.414938		320	318	2	0	0.625		261	260	1	0	0.383142
FAR1	FAR1	7105	58	58	0	0	0	0.833333	105	102	2	1	2.85714	4.85323	82	81	1	0	1.21951	1.15323	108	105	2	1	2.77778	2.46416
			180	177	3	0	1.66667		73	68	5	0	6.84932		276	273	1	2	1.08696		93	91	1	1	2.15054
FUN31	FUN31	7451	251	249	2	0	0.796813	0.398406	311	310	1	0	0.321543	0.818666	302	302	0	0	0	0	410	408	2	0	0.487805	0.481998
			290	290	0	0	0		228	225	2	1	1.31579		344	344	0	0	0		210	209	0	1	0.47619
GCN2	GCN2	6913	138	137	0	1	0.724638	0.697889	214	210	2	2	1.86916	1.66451	149	147	0	2	1.34228	1.05282	174	172	0	2	1.14943	0.945083
			149	148	0	1	0.671141		137	135	0	2	1.45985		131	130	0	1	0.763359		135	134	0	1	0.740741
GIN4	GIN4	663	170	167	1	2	1.76471	0.882353	89	89	0	0	0	0	191	191	0	0	0	0	99	97	2	0	2.0202	1.0101
			94	94	0	0	0		57	57	0	0	0		86	86	0	0	0		47	47	0	0	0
HGC1	HGC1	6028	136	135	1	0	0.735294	0.946798	74	74	0	0	0	0.684932	108	108	0	0	0	0	70	70	0	0	0	0
			259	256	3	0	1.1583		73	72	1	0	1.36986		240	240	0	0	0		71	71	0	0	0
HGC1C403			192	192	0	0	0	0.552486	69	66	2	1	4.34783	7.53106	473	473	0	0	0	0	50	50	0	0	0	2.5
			181	179	1	1	1.10497		28	25	1	2	10.7143		189	189	0	0	0		20	19	1	0	5
HNT1	HNT1	2341	317	316	0	1	0.315457	0.334407	302	302	0	0	0	0.15625	280	280	0	0	0	0	221	221	0	0	0	0
			283	282	1	0	0.353357		320	319	1	0	0.3125		368	368	0	0	0		367	367	0	0	0
HOG1	HOG1	895	111	110	1	0	0.900901	1.08739	73	72	1	0	1.36986	1.91042	95	93	0	2	2.10526	1.85263	120	118	1	1	1.66667	1.7827
			157	155	1	1	1.27389		204	199	3	2	2.45098		125	123	0	2	1.6		158	155	2	1	1.89873
HOG1F321L			283	281	2	0	0.706714	0.542751	235	234	1	0	0.425532	0.212766	466	466	0	0	0	0.142857	290	290	0	0	0	0
			264	263	0	1	0.378788		248	248	0	0	0		350	349	1	0	0.285714		307	307	0	0	0
HRK1	HRK1	5408	177	175	2	0	1.12994	0.877472	230	227	3	0	1.30435	0.949793	180	177	1	2	1.66667	0.833333	308	308	0	0	0	0
			160	159	0	1	0.625		168	167	1	0	0.595238		193	193	0	0	0		156	156	0	0	0
HRR25		3476	328	328	0	0	0	0.428571	380	377	2	1	0.789474	0.722606	358	356	2	0	0.558659	0.56102	396	395	1	0	0.252525	0.549991
			350	347	3	0	0.857143		305	303	2	0	0.655738		355	353	2	0	0.56338		354	351	3	0	0.847458
HSL1	HSL1	4308	228	228	0	0	0	0.957854	189	187	0	2	1.0582	1.29833	374	372	2	0	0.534759	0.26738	164	164	0	0	0	0
			261	256	5	0	1.91571		65	64	1	0	1.53846		226	226	0	0	0		47	47	0	0	0
HSL1G74D			352	349	2	1	0.852273	0.572764	195	194	1	0	0.512821	0.25641	270	268	2	0	0.740741	0.554872	199	198	1	0	0.502513	0.251256
			341	340	0	1	0.293255		235	235	0	0	0		271	270	0	1	0.369004		243	243	0	0	0
HST7	HST7	469	62	61	1	0	1.6129	0.806452	83	82	0	1	1.20482	0.920881	83	82	0	1	1.20482	0.60241	105	105	0	0	0	0
			142	142	0	0	0		157	156	1	0	0.636943		137	137	0	0	0		166	166	0	0	0
IKS1		428	163	159	4	0	2.45399	2.03345	172	170	2	0	1.16279	1.88858	172	172	0	0	0	0	174	172	1	1	1.14943	1.38772
			124	122	2	0	1.6129		153	149	4	0	2.61438		102	102	0	0	0		123	121	2	0	1.62602
IME2	IME2	2395	308	307	1	0	0.324675	0.294264	233	231	2	0	0.858369	0.774012	321	319	2	0	0.623053	0.311526	351	350	1	0	0.2849	0.29773
			379	378	1	0	0.263852		290	288	2	0	0.689655		376	376	0	0	0		322	321	1	0	0.310559
IPL1	IPL1	3474	293	292	0	1	0.341297	0.445374	299	298	0	1	0.334448	1.13341	318	316	2	0	0.628931	0.503859	353	352	1	0	0.283286	0.264493
			182	181	0	1	0.549451		207	203	0	4	1.93237		264	263	1	0	0.378788		407	406	1	0	0.2457
IRE1	IRE1	5068	79	77	2	0	2.53165	1.26582	64	63	1	0	1.5625	1.46618	70	69	0	1	1.42857	1.38095	49	48	0	1	2.04082	1.02041
			50	50	0	0	0		73	72	1	0	1.36986		75	74	0	1	1.33333		75	75	0	0	0
KIC1	KIC1	191	163	163	0	0	0	0.384615	184	183	0	1	0.543478	0.980959	158	157	1	0	0.632911	0.72296	219	218	0	1	0.456621	1.44782
			130	129	1	0	0.769231		282	278	3	1	1.41844		123	122	0	1	0.813008		246	240	1	5	2.43902
KIN2	KIN2	7510	95	94	1	0	1.05263	1.61327	55	55	0	0	0	0	95	95	0	0	0	0	47	47	0	0	0	0
			46	45	0	1	2.17391		57	57	0	0	0		37	37	0	0	0		57	57	0	0	0
KIN3	KIN3	5325	46	46	0	0	0	0	108	107	0	1	0.925926	1.57407	47	47	0	0	0	1.92308	86	85	0	1	1.16279	1.40107
			63	63	0	0	0		45	44	0	1	2.22222		78	75	3	0	3.84615		61	60	0	1	1.63934
KIN4		3751	205	204	0	1	0.487805	0.243902	184	181	2	1	1.63043	1.03356	269	269	0	0	0	0	240	240	0	0	0	0
			226	226	0	0	0		229	228	0	1	0.436681		261	261	0	0	0		252	252	0	0	0
KIN28		6239	212	211	1	0	0.471698	0.613208	281	281	0	0	0	0.165563	323	323	0	0	0	0	303	303	0	0	0	0
			265	263	2	0	0.754717		302	301	1	0	0.331126		357	357	0	0	0		409	409	0	0	0
KIS1	KIS1	4084	203	202	1	0	0.492611	1.00388	227	225	2	0	0.881057	0.795139	172	167	1	4	2.90698	1.45349	196	192	2	2	2.04082	1.02041
			132	130	1	1	1.51515		141	140	1	0	0.70922		85	85	0	0	0		154	154	0	0	0
KIS2	KIS2	4997	285	281	0	4	1.40351	1.43168	219	219	0	0	0	0.306748	216	214	1	1	0.925926	1.32503	220	220	0	0	0	1.23839
			274	270	4	0	1.45985		326	324	2	0	0.613497		232	228	2	2	1.72414		323	315	6	2	2.47678
KNS1	KNS1	4979	254	253	1	0	0.393701	0.529076	257	255	2	0	0.77821	0.580676	468	468	0	0	0	0	268	268	0	0	0	0.200803
			301	299	2	0	0.664452		261	260	0	1	0.383142		330	330	0	0	0		249	248	1	0	0.401606
KSP1	KSP1	4432	67	67	0	0	0	0	60	59	0	1	1.66667	0.833333	68	67	1	0	1.47059	1.7557	50	48	2	0	4	2
			37	37	0	0	0		66	66	0	0	0		49	48	0	1	2.04082		83	83	0	0	0
MCK1		3459	94	94	0	0	0	0.704225	170	167	1	2	1.76471	3.33333	64	64	0	0	0	0	141	141	0	0	0	1.36986
			71	70	0	1	1.40845		102	97	2	3	4.90196		68	68	0	0	0		73	71	1	1	2.73973
MEC1	MEC1	1283	294	293	1	0	0.340136	0.170068	281	279	2	0	0.711744	0.355872	326	325	1	0	0.306748	0.153374	262	262	0	0	0	0.144509
			243	243	0	0	0		304	304	0	0	0		249	249	0	0	0		346	345	1	0	0.289017
MEK1		1874	81	81	0	0	0	0	111	110	1	0	0.900901	0.45045	67	67	0	0	0	0	120	120	0	0	0	1.08696
			77	77	0	0	0		55	55	0	0	0		63	63	0	0	0		46	45	0	1	2.17391
MKC1	MKC1	7523	167	166	1	0	0.598802	0.626199	125	125	0	0	0	0.572519	131	129	0	2	1.52672	0.965788	90	88	0	2	2.22222	1.29979
			306	304	0	2	0.653595		262	259	3	0	1.14504		247	246	0	1	0.404858		265	264	0	1	0.377358
MKK2	MKK2	6889	136	135	1	0	0.735294	0.746435	122	118	2	2	3.27869	2.4868	111	108	3	0	2.7027	1.8464	142	138	3	1	2.8169	2.09338
			132	131	1	0	0.757576		118	116	2	0	1.69492		101	100	1	0	0.990099		73	72	1	0	1.36986
MKK2S317A T321A			123	120	1	2	2.43902	1.70971	132	132	0	0	0	0.510204	98	98	0	0	0	0	150	149	1	0	0.666667	0.522727
			204	202	1	1	0.980392		294	291	3	0	1.02041		176	176	0	0	0		264	263	0	1	0.378788
MOB2	MOB2	6044	442	441	0	1	0.226244	0.113122	254	253	1	0	0.393701	0.340529	407	405	2	0	0.4914	0.534718	339	339	0	0	0	0.278552
			292	292	0	0	0		348	347	0	1	0.287356		346	344	1	1	0.578035		359	357	2	0	0.557103
MPS1	MPS1	7293	102	96	6	0	5.88235	5.36836	115	107	6	2	6.95652	10.8312	69	0	0	69	100	100	132	0	0	132	100	100
			103	98	5	0	4.85437		102	87	10	5	14.7059		116	0	0	116	100		112	0	0	112	100
NIK1	NIK1	5181	196	196	0	0	0	0	241	241	0	0	0	0.171233	239	239	0	0	0	0	339	336	3	0	0.884956	0.59308
			187	187	0	0	0		292	291	1	0	0.342466		287	287	0	0	0		332	331	1	0	0.301205
NPR1	NPR1	6232	151	147	1	3	2.64901	2.27387	184	183	0	1	0.543478	0.938406	334	333	1	0	0.299401	0.149701	315	314	1	0	0.31746	0.15873
			158	155	1	2	1.89873		300	296	2	2	1.33333		344	344	0	0	0		431	431	0	0	0
PBS2	PBS2	7388	235	232	1	2	1.2766	1.18775	199	199	0	0	0	1.37931	212	209	0	3	1.41509	1.25103	149	148	0	1	0.671141	0.33557
			91	90	1	0	1.0989		145	141	3	1	2.75862		92	91	1	0	1.08696		149	149	0	0	0
PBS2K233A			175	175	0	0	0	0	210	209	1	0	0.47619	0.238095	171	171	0	0	0	0.172414	115	115	0	0	0	0.465839
			356	356	0	0	0		300	300	0	0	0		290	289	1	0	0.344828		322	319	3	0	0.931677
PCL1	PCL1	2649	285	276	5	4	3.15789	1.57895	278	269	5	4	3.23741	1.61871	290	283	7	0	2.41379	1.2069	374	363	6	5	2.94118	1.47059
			272	272	0	0	0		272	272	0	0	0		375	375	0	0	0		324	324	0	0	0
PCL2	PCL2	403	177	177	0	0	0	0.490196	367	364	3	0	0.817439	0.556648	269	269	0	0	0	0.3367	403	403	0	0	0	0.147493
			204	202	2	0	0.980392		338	337	1	0	0.295858		297	295	2	0	0.673401		339	338	1	0	0.294985
PCL5	PCL5	4012	164	164	0	0	0	0.558659	262	260	2	0	0.763359	0.791515	170	169	0	1	0.588235	0.294118	240	239	1	0	0.416667	0.611559
			179	177	2	0	1.11732		122	121	1	0	0.819672		194	194	0	0	0		124	123	0	1	0.806452
PCL5T38A S42A			159	157	1	1	1.25786	1.68156	183	182	1	0	0.546448	1.07968	242	240	0	2	0.826446	0.752206	256	252	4	0	1.5625	1.02877
			285	279	4	2	2.10526		186	183	1	2	1.6129		295	293	1	1	0.677966		202	201	1	0	0.49505
PCL7	PCL7	6225	323	321	2	0	0.619195	0.473532	159	159	0	0	0	0.35461	363	361	2	0	0.550964	0.275482	157	157	0	0	0	0.248756
			305	304	1	0	0.327869		141	140	0	1	0.70922		337	337	0	0	0		201	200	0	1	0.497512
PHO80		5755	262	261	1	0	0.381679	0.336612	323	323	0	0	0	0.175439	418	418	0	0	0	0.574713	378	378	0	0	0	0.31746
			343	342	1	0	0.291545		285	284	1	0	0.350877		348	344	4	0	1.14943		315	313	2	0	0.634921
PHO81	PHO81	7475	353	351	1	1	0.566572	0.432987	288	285	3	0	1.04167	0.898192	768	421	347	0	0	0.261097	281	281	0	0	0	0.352113
			334	333	1	0	0.299401		265	263	2	0	0.754717		383	381	2	0	0.522193		284	282	2	0	0.704225
PHO85	PHO85	6846	109	106	3	0	2.75229	3.17795	107	104	3	0	2.80374	1.40187	111	110	1	0	0.900901	1.27012	162	161	1	0	0.617284	0.925926
			111	107	3	1	3.6036		95	95	0	0	0		61	60	1	0	1.63934		81	80	1	0	1.23457
PKC1	PKC1	5901	172	170	2	0	1.16279	0.581395	188	187	0	1	0.531915	0.479633	124	123	0	1	0.806452	0.403226	170	165	0	5	2.94118	2.79802
			154	154	0	0	0		234	233	0	1	0.42735		143	143	0	0	0		226	220	1	5	2.65487
PKC1R399P			233	233	0	0	0	0.988142	205	190	14	1	7.31707	15.4708	377	375	2	0	0.530504	0.410601	193	189	2	2	2.07254	2.85813
			253	248	4	1	1.97628		309	236	60	13	23.6246		344	343	1	0	0.290698		247	238	8	1	3.64372
PKH1		5224	219	218	1	0	0.456621	0.228311	306	304	2	0	0.653595	0.326797	186	183	2	1	1.6129	1.70466	217	215	0	2	0.921659	1.38676
			167	167	0	0	0		184	184	0	0	0		167	164	3	0	1.79641		216	212	4	0	1.85185
PKH3		1196	339	338	1	0	0.294985	0.147493	338	338	0	0	0	0.306748	481	481	0	0	0	0.337838	413	413	0	0	0	0
			201	201	0	0	0		163	162	1	0	0.613497		296	294	1	1	0.675676		283	283	0	0	0
PKP1	PDK2	7281	326	326	0	0	0	0.194553	300	300	0	0	0	0.374532	342	342	0	0	0	0	343	343	0	0	0	0.257069
			257	256	1	0	0.389105		267	265	2	0	0.749064		322	322	0	0	0		389	387	2	0	0.514139
PRK1	PRK1	2605	77	77	0	0	0	0	196	183	12	1	6.63265	5.50383	74	72	2	0	2.7027	1.35135	180	170	10	0	5.55556	3.87668
			111	111	0	0	0		160	153	4	3	4.375		100	100	0	0	0		91	89	2	0	2.1978
PRR1		4347	242	238	4	0	1.65289	1.23628	154	148	5	1	3.8961	2.50671	242	240	2	0	0.826446	0.844258	153	152	1	0	0.653595	0.326797
			122	121	1	0	0.819672		179	177	1	1	1.11732		116	115	1	0	0.862069		118	118	0	0	0
PTK2	PTK2	3415	186	182	3	1	2.15054	1.07527	226	222	3	1	1.76991	4.48856	108	107	1	0	0.925926	1.62575	197	195	1	1	1.01523	2.41439
			209	209	0	0	0		111	103	7	1	7.20721		215	210	5	0	2.32558		236	227	9	0	3.81356
RAD53	RAD53	6936	120	115	4	1	4.16667	4.1886	160	45	112	3	71.875	43.3239	82	0	82	0	100	100	58	0	38	20	100	98.8636
			95	91	4	0	4.21053		88	75	9	4	14.7727		99	0	99	0	100		44	1	37	6	97.7273
RAD53D296A			118	118	0	0	0	0	191	178	8	5	6.80628	5.02916	142	142	0	0	0	0.5	157	152	5	0	3.18471	3.36541
			129	129	0	0	0		123	119	3	1	3.25203		100	99	0	1	1		141	136	2	3	3.5461
RCK2	RCK2	2268	113	111	1	1	1.76991	1.34367	136	132	4	0	2.94118	3.24574	140	134	5	1	4.28571	4.98839	112	110	2	0	1.78571	1.55511
			109	108	1	0	0.917431		169	163	5	1	3.5503		123	116	7	0	5.69106		151	149	2	0	1.3245
RIM11	RIM11	791	212	212	0	0	0	0	216	216	0	0	0	0	335	335	0	0	0	0	242	242	0	0	0	0
			217	217	0	0	0		291	291	0	0	0		253	253	0	0	0		359	359	0	0	0
RIM15		7044	229	229	0	0	0	0	238	237	0	1	0.420168	0.778266	236	230	4	2	2.54237	2.00111	241	241	0	0	0	0.34965
			165	165	0	0	0		176	174	1	1	1.13636		137	135	2	0	1.45985		143	142	0	1	0.699301
RIO1		2320	289	289	0	0	0	0	243	243	0	0	0	0	236	235	0	1	0.423729	0.211864	322	320	1	1	0.621118	0.310559
			205	205	0	0	0		225	225	0	0	0		218	218	0	0	0		246	246	0	0	0
RIO2	RIO2	6369	337	335	2	0	0.593472	0.743164	325	324	1	0	0.307692	0.514857	305	304	1	0	0.327869	0.293468	335	335	0	0	0	0.34965
			336	333	3	0	0.892857		277	275	2	0	0.722022		386	385	1	0	0.259067		286	284	2	0	0.699301
SAT4		3854	179	174	3	2	2.7933	1.9522	76	73	0	3	3.94737	1.97368	122	119	3	0	2.45902	2.12237	69	67	0	2	2.89855	3.18841
			90	89	1	0	1.11111		94	94	0	0	0		112	110	2	0	1.78571		115	111	2	2	3.47826
SCH9	SCH9	829	135	134	1	0	0.740741	1.38047	203	187	5	11	7.88177	6.21361	159	159	0	0	0	0.515464	201	185	3	13	7.9602	9.13474
			297	291	2	4	2.0202		132	126	3	3	4.54545		291	288	2	1	1.03093		97	87	0	10	10.3093
SHA3	SHA3	3669	82	80	2	0	2.43902	2.43902	182	177	4	1	2.74725	2.61586	154	152	0	2	1.2987	1.16481	125	123	2	0	1.6	1.0994
			205	200	5	0	2.43902		161	157	2	2	2.48447		97	96	1	0	1.03093		167	166	1	0	0.598802
SIP3		3047	85	84	1	0	1.17647	2.28315	117	114	3	0	2.5641	2.84455	168	165	3	0	1.78571	1.81029	194	190	4	0	2.06186	4.44002
			118	114	4	0	3.38983		96	93	3	0	3.125		109	107	2	0	1.83486		44	41	2	1	6.81818
SKY1		2436	83	80	3	0	3.61446	2.31228	79	76	0	3	3.79747	3.08921	190	186	2	2	2.10526	1.48741	149	149	0	0	0	0.299401
			99	98	1	0	1.0101		84	82	1	1	2.38095		115	114	1	0	0.869565		167	166	1	0	0.598802
SLN1	SLN1	3256	266	266	0	0	0	0	298	295	3	0	1.00671	0.503356	254	253	1	0	0.393701	0.564497	246	244	2	0	0.813008	1.19391
			198	198	0	0	0		318	318	0	0	0		272	270	2	0	0.735294		254	250	4	0	1.5748
SNF1	SNF1	1936	159	157	2	0	1.25786	2.45375	279	273	2	4	2.15054	1.32653	114	112	0	2	1.75439	0.877193	275	274	1	0	0.363636	0.731269
			137	132	3	2	3.64964		199	198	0	1	0.502513		144	144	0	0	0		182	180	0	2	1.0989
SNF1T208D C351			267	266	1	0	0.374532	0.187266	238	238	0	0	0	0	342	341	1	0	0.292398	0.146199	296	296	0	0	0	0
			236	236	0	0	0		267	267	0	0	0		317	317	0	0	0		345	345	0	0	0
SNF1D193A			63	61	0	2	3.1746	2.38095	104	102	2	0	1.92308	1.25916	69	68	0	1	1.44928	1.61749	100	100	0	0	0	0.324675
			63	62	0	1	1.5873		168	167	0	1	0.595238		56	55	0	1	1.78571		154	153	0	1	0.649351
SNF4	SNF4	5768	191	189	0	2	1.04712	0.804459	267	264	2	1	1.1236	1.46	117	116	1	0	0.854701	1.00539	309	306	2	1	0.970874	0.924033
			178	177	1	0	0.561798		167	164	3	0	1.79641		173	171	2	0	1.15607		228	226	1	1	0.877193
SOK1	SOK1	451	167	165	1	1	1.1976	1.85931	51	51	0	0	0	2.17391	159	158	1	0	0.628931	0.804661	42	41	0	1	2.38095	1.62907
			119	116	3	0	2.52101		115	110	2	3	4.34783		102	101	0	1	0.980392		114	113	0	1	0.877193
SOL1	SOL1	6930	313	312	1	0	0.319489	0.477205	228	226	2	0	0.877193	1.42382	432	431	1	0	0.231481	0.115741	330	329	1	0	0.30303	0.352318
			315	313	2	0	0.634921		203	199	2	2	1.97044		380	380	0	0	0		249	248	0	1	0.401606
SOL1N106			619	612	6	1	1.13086	0.684476	124	96	12	16	22.5806	22.8845	633	633	0	0	0	0.172414	89	76	2	11	14.6067	12.6225
			420	419	1	0	0.238095		69	53	5	11	23.1884		290	289	1	0	0.344828		47	42	2	3	10.6383
SPS1		3049	143	141	2	0	1.3986	1.41359	133	130	2	1	2.25564	2.19165	100	96	4	0	4	2.63291	157	153	2	2	2.54777	2.52389
			140	138	2	0	1.42857		141	138	3	0	2.12766		158	156	2	0	1.26582		80	78	2	0	2.5
SSK2	SSK2	3775	154	149	5	0	3.24675	3.51017	60	58	2	0	3.33333	2.37089	137	136	0	1	0.729927	0.364964	68	68	0	0	0	0
			106	102	4	0	3.77358		71	70	0	1	1.40845		119	119	0	0	0		46	46	0	0	0
SSN3	SSN3	794	86	84	2	0	2.32558	2.34389	138	133	5	0	3.62319	2.47826	107	104	3	0	2.80374	3.63401	80	80	0	0	0	0.520833
			127	124	3	0	2.3622		150	148	2	0	1.33333		112	107	5	0	4.46429		96	95	1	0	1.04167
SSN8	SSN8	7355	327	325	2	0	0.611621	0.749597	280	279	1	0	0.357143	0.634498	401	400	1	0	0.249377	0.124688	390	389	1	0	0.25641	0.256082
			338	335	1	2	0.887574		329	326	2	1	0.911854		349	349	0	0	0		391	390	1	0	0.255754
STE11	STE11	844	163	161	1	1	1.22699	0.613497	162	159	2	1	1.85185	1.61558	139	137	2	0	1.43885	1.68096	144	143	1	0	0.694444	1.03215
			137	137	0	0	0		145	143	2	0	1.37931		104	102	2	0	1.92308		146	144	2	0	1.36986
STE11N467			421	418	2	1	0.712589	0.63203	96	37	10	49	61.4583	56.6551	424	424	0	0	0	0	107	54	7	46	49.5327	50.0997
			544	541	3	0	0.551471		108	52	11	45	51.8519		501	501	0	0	0		75	37	8	30	50.6667
STE50	STE50	1636	328	327	0	1	0.304878	0.316913	247	245	1	1	0.809717	1.15113	411	410	1	0	0.243309	0.205267	305	305	0	0	0	0
			304	303	1	0	0.328947		201	198	3	0	1.49254		598	597	1	0	0.167224		375	375	0	0	0
SWE1	SWE1	4867	305	304	1	0	0.327869	0.163934	92	80	4	8	13.0435	13.6646	388	387	1	0	0.257732	0.232172	117	110	1	6	5.98291	3.98155
			240	240	0	0	0		126	108	6	12	14.2857		484	483	1	0	0.206612		101	99	0	2	1.9802
TEL1	TEL1	5580	119	119	0	0	0	0	162	162	0	0	0	0	155	154	0	1	0.645161	0.322581	144	144	0	0	0	0
			195	195	0	0	0		182	182	0	0	0		197	197	0	0	0		149	149	0	0	0
TOR1	TOR1	2290	161	157	4	0	2.48447	3.19029	77	75	1	1	2.5974	2.40981	141	140	0	1	0.70922	0.95702	70	69	0	1	1.42857	1.30952
			77	74	2	1	3.8961		90	88	1	1	2.22222		83	82	1	0	1.20482		84	83	0	1	1.19048
TPK1	TPK1	4892	250	248	2	0	0.8	0.554321	238	3	7	228	98.7395	99.0943	230	230	0	0	0	0	243	2	0	241	99.177	98.648
			324	323	0	1	0.308642		363	2	10	351	99.449		242	242	0	0	0		319	6	0	313	98.1191
TPK2	TPK2	2277	224	224	0	0	0	0	370	11	5	354	97.027	97.5304	255	0	0	255	100	100	411	7	3	401	98.2968	98.8313
			261	261	0	0	0		356	7	4	345	98.0337		330	0	0	330	100		473	3	1	469	99.3658
VPS15		130	145	137	6	2	5.51724	3.0635	212	204	6	2	3.77358	2.41683	161	155	5	1	3.72671	3.07793	283	278	4	1	1.76678	1.59768
			164	163	0	1	0.609756		283	280	3	0	1.06007		247	241	5	1	2.42915		280	276	4	0	1.42857
VPS34	VPS34	6243	104	101	3	0	2.88462	2.03755	199	196	3	0	1.50754	1.35983	106	103	1	2	2.83019	1.41509	165	163	1	1	1.21212	2.3302
			84	83	1	0	1.19048		165	163	2	0	1.21212		71	71	0	0	0		87	84	2	1	3.44828
YAK1	YAK1	147	166	164	1	1	1.20482	1.87901	91	88	3	0	3.2967	2.75455	198	196	1	1	1.0101	1.15865	73	68	4	1	6.84932	3.95097
			235	229	5	1	2.55319		226	221	3	2	2.21239		306	302	3	1	1.30719		285	282	2	1	1.05263
YCK2	YCK2	7001	251	249	1	1	0.796813	0.674649	262	259	3	0	1.14504	1.1407	199	197	2	0	1.00503	1.10131	146	144	2	0	1.36986	1.01388
			181	180	1	0	0.552486		176	174	2	0	1.13636		167	165	1	1	1.1976		152	151	1	0	0.657895
YPK1		399	80	78	2	0	2.5	2.06967	130	128	2	0	1.53846	1.25467	110	109	1	0	0.909091	1.33174	148	146	2	0	1.35135	1.18329
			122	120	2	0	1.63934		206	204	2	0	0.970874		114	112	2	0	1.75439		197	195	2	0	1.01523
YPK1G534R			291	290	1	0	0.343643	0.660421	254	254	0	0	0	0.185185	338	338	0	0	0	0	352	352	0	0	0	0.462963
			307	304	3	0	0.977199		270	269	1	0	0.37037		354	354	0	0	0		324	321	3	0	0.925926
YPK1T705E			234	232	2	0	0.854701	0.799098	263	262	1	0	0.380228	0.384667	333	330	3	0	0.900901	0.736165	355	353	2	0	0.56338	0.28169
			269	267	2	0	0.743494		257	256	1	0	0.389105		350	348	2	0	0.571429		287	287	0	0	0
35		35	245	242	3	0	1.22449	0.612245	292	291	1	0	0.342466	0.594962	245	245	0	0	0	0	245	245	0	0	0	0.411523
			266	266	0	0	0		236	234	2	0	0.847458		234	234	0	0	0		243	241	2	0	0.823045
223		223	97	94	3	0	3.09278	3.74419	91	87	3	1	4.3956	2.85282	73	67	5	1	8.21918	5.02702	114	114	0	0	0	0.913242
			91	87	3	1	4.3956		229	226	3	0	1.31004		109	107	1	1	1.83486		219	215	3	1	1.82648
264		264	247	247	0	0	0	0	233	233	0	0	0	0	270	268	2	0	0.740741	0.37037	315	313	1	1	0.634921	0.31746
			274	274	0	0	0		320	320	0	0	0		316	316	0	0	0		349	349	0	0	0
846		846	161	161	0	0	0	0.892857	158	155	3	0	1.89873	2.0285	108	107	0	1	0.925926	0.462963	79	77	1	1	2.53165	3.11767
			168	165	2	1	1.78571		139	136	2	1	2.15827		149	149	0	0	0		54	52	2	0	3.7037
1341	PRR2	1341	242	241	0	1	0.413223	0.907546	276	270	6	0	2.17391	1.08696	320	319	1	0	0.3125	0.15625	261	261	0	0	0	0
			214	211	2	1	1.40187		243	243	0	0	0		258	258	0	0	0		340	340	0	0	0
2222		2222	90	88	2	0	2.22222	4.50094	91	88	3	0	3.2967	2.58003	114	114	0	0	0	0.970874	146	145	1	0	0.684932	0.733091
			118	110	6	2	6.77966		161	158	3	0	1.86335		103	101	1	1	1.94175		128	127	1	0	0.78125
2781		2781	277	276	1	0	0.361011	0.180505	300	299	1	0	0.333333	0.166667	286	283	3	0	1.04895	0.524476	313	312	0	1	0.319489	0.159744
			356	356	0	0	0		377	377	0	0	0		347	347	0	0	0		388	388	0	0	0
3456		3456	310	310	0	0	0	0	318	318	0	0	0	0	291	291	0	0	0	0	359	359	0	0	0	0
			294	294	0	0	0		350	350	0	0	0		327	327	0	0	0		338	338	0	0	0
3720		3720	220	218	2	0	0.909091	0.670996	264	262	2	0	0.757576	0.378788	346	345	1	0	0.289017	0.31633	502	502	0	0	0	0.519031
			231	230	1	0	0.4329		275	275	0	0	0		291	290	1	0	0.343643		289	286	3	0	1.03806
3840		3840	115	112	1	2	2.6087	3.12253	99	96	2	1	3.0303	3.46828	88	83	4	1	5.68182	4.45381	107	104	3	0	2.80374	2.20832
			55	53	2	0	3.63636		128	123	5	0	3.90625		93	90	3	0	3.22581		124	122	2	0	1.6129
4144		4144	233	233	0	0	0	0.17301	193	193	0	0	0	0.442478	324	324	0	0	0	0.145773	321	321	0	0	0	0
			289	288	1	0	0.346021		339	336	2	1	0.884956		343	342	1	0	0.291545		365	365	0	0	0
4269		4269	84	81	3	0	3.57143	1.78571	45	44	1	0	2.22222	2.33062	54	54	0	0	0	0	42	38	0	4	9.52381	5.37166
			103	103	0	0	0		82	80	2	0	2.43902		86	86	0	0	0		82	81	1	0	1.21951
4518		4518	321	313	4	4	2.49221	1.45187	276	274	1	1	0.724638	0.362319	374	373	1	0	0.26738	0.13369	369	369	0	0	0	0
			243	242	1	0	0.411523		284	284	0	0	0		416	416	0	0	0		334	334	0	0	0
4575		4575	89	89	0	0	0	0.27248	82	80	1	1	2.43902	1.81123	102	102	0	0	0	0.257732	74	72	0	2	2.7027	1.4938
			367	365	2	0	0.544959		338	334	4	0	1.18343		388	386	2	0	0.515464		351	350	1	0	0.2849
5253		5253	60	59	1	0	1.66667	0.833333	46	45	1	0	2.17391	1.99605	61	60	1	0	1.63934	3.38377	69	67	2	0	2.89855	2.32647
			54	54	0	0	0		55	54	1	0	1.81818		78	74	4	0	5.12821		57	56	1	0	1.75439
5376		5376	285	285	0	0	0	0	267	266	1	0	0.374532	0.187266	343	343	0	0	0	0	299	299	0	0	0	0
			308	308	0	0	0		244	244	0	0	0		301	301	0	0	0		244	244	0	0	0
6275		6275	268	268	0	0	0	0.389105	203	203	0	0	0	0.18315	399	399	0	0	0	0	305	305	0	0	0	0.151057
			257	255	2	0	0.77821		273	272	1	0	0.3663		306	306	0	0	0		331	330	1	0	0.302115
6492		6492	233	233	0	0	0	0	302	301	1	0	0.331126	0.165563	342	340	2	0	0.584795	0.507915	316	316	0	0	0	0.147059
			293	293	0	0	0		338	338	0	0	0		464	462	2	0	0.431034		340	339	1	0	0.294118
7164		7164	232	231	1	0	0.431034	0.753152	257	256	1	0	0.389105	0.373124	295	293	2	0	0.677966	0.50185	370	370	0	0	0	0
			279	276	2	1	1.07527		280	279	1	0	0.357143		307	306	1	0	0.325733		342	342	0	0	0
Control (WO-1)			139	139	0	0	0	0.274725	183	183	0	0	0	0	186	185	1	0	0.537634	0.268817	207	206	1	0	0.483092	0.241546
			182	181	0	1	0.549451		225	225	0	0	0		230	230	0	0	0		259	259	0	0	0
CZF1			145	137	3	5	5.51724	4.25116	312	1	0	311	99.6795	99.605	162	0	0	162	100	100	296	1	3	292	99.6622	99.6473
			134	130	3	1	2.98507		213	1	0	212	99.5305		120	0	0	120	100		272	1	0	271	99.6324
a includes mixed white/opaque colonies
b average percentage of opaque plus mixed white/opaque colonies for the two independent clones (biological replicates for the control strains)
	Negative control (untransformed parental strain WO-1)
	Positive control (WO-1 expressing CZF1 from the Tet promoter)
